# Supplementary material for: Genetic Mapping of Tolerance to Bacterial Stem Blight Caused by Pseudomonas syringae pv. syringae in Alfalfa (Medicago sativa L.)
Source: Plants (Basel). 2023 Dec 29;13(1):110. doi: 10.3390/plants13010110 (PMC10780931; doi:10.3390/plants13010110)
Supplement: Supplementary file 1 [file plants-13-00110-s001.zip]

Archive with 1 entries (1 files):
- plants-2726109-supplementary.pdf
